# Supplementary material for: Acid-Catalyzed, Metal- and Oxidant-Free C=C Bond Cleavage of Enaminones: One-Pot Synthesis of 3,4-Dihydroquinazolines
Source: Molecules. 2025 Jan 16;30(2):350. doi: 10.3390/molecules30020350 (PMC11767836; doi:10.3390/molecules30020350)
Supplement: Supplementary file 1 [file molecules-30-00350-s001.zip]

Archive with 1 entries (1 files):
- molecules-3407738-supplementary.pdf
